# Supplementary material for: The Structure–Property Relationship of Pyrrolidinium and Piperidinium-Based Bromide Organic Materials
Source: Materials (Basel). 2022 Nov 28;15(23):8483. doi: 10.3390/ma15238483 (PMC9737136; doi:10.3390/ma15238483)
Supplement: Supplementary file 1 [file materials-15-08483-s001.zip]

Archive with 1 entries (1 files):
- materials-2008119-supplementary.pdf
